# Supplementary material for: Two motor neuron synergies, invariant across ankle joint angles, activate the triceps surae during plantarflexion
Source: J Physiol. 2023 Aug 24;601(19):4337–54. doi: 10.1113/JP284503 (PMC10952824; doi:10.1113/JP284503)
Supplement: Supplementary file 1 — Statistical Summary Document [file TJP-601-4337-s001.xlsx]

## Sheet: Statistical Summary Table
Statistical Summary Document
Manuscript Title:	Two motor neuron synergies, invariant across ankle joint angles, activate the triceps surae during plantarflexion
Authors:	Jackson Levine, Simon Avrillon, Dario Farina, François Hug, José L. Pons
Animal model used, if applicable:
Underlying hypothesis:	Motor neurons innervating muscles from the triceps surae would be driven by two motor modules, identifyed from the smoothed discharge rates as two motor neuron synergies.
Definitions of ‘n’:	number of human participants considered in the analysis
Statistical summary table:
Experimental question number	Finding/ conclusion	Experimental location/variable	Mean value	Standard Deviation	n	Exact P value	Figure/table in which data are presented	Units	Data comparisons	Statistical test	Any other experimental factors	Comments
Multiple tests of the same question are shown in different rows		e.g. cortex vs cerebellum or genotype	(or other summary statistic)	(SD)	(value)	If P is considered significant against a stated confidence limit, authors may indicate this in bold.The exact value must be stated unless P is less than 0.0001, in which case < is permitted.			e.g. WT vs KO		e.g. subjects’ age or sex	e.g. observation
Is the level of maximal voluntray contraction changing across ankle angles?	Yes	Maximal voluntary torque	PF20: 53	PF20: 31	16	The MVC torque was significantly different between conditions (F = 36.94, p < 0.001)		N.m-1		linear mixed effects model with Condition (PF20°, PF0°, DF20°) as a fixed effect and Participant as a random effect
			PF0: 99	PF0: 49	16
			DF20: 110	DF20: 62	16
Is the level of root mean squared error between the produced torque and the target changing across ankle angles?	No	Root mean squared error	PF20: 0.8	PF20: 0.5	16	The RMSE was not significantly different between conditions (F = 2.73, p = 0.082)		%		linear mixed effects model with Condition (PF20°, PF0°, DF20°) as a fixed effect and Participant as a random effect
			PF0: 1.4	PF0: 1.0	16
			DF20: 1.3	DF20: 1.4	16
Is the level of discharge rate changing between muscles and ankle angles?	Yes	Discharge rate	PF20: GL = 10.5; GM = 8.7; SOL = 9.1	PF20: GL = 2.5; GM = 1.5; SOL = 2.7	10	Significant effects of Condition (F = 18.89, p < 0.001), Muscle (F = 3.41, p = 0.034), and an interaction Condition × Muscle (F = 2.56, p = 0.039) were observed	Figure 3	pulse per second		linear mixed effects model with Condition (PF20°, PF0°, DF20°) and Muscle (GL, GM, SOL) as fixed effects and Participant as a random effect
			PF0: GL = 9.5; GM = 8.4; SOL = 8.7	PF0: GL = 1.5; GM = 1.2; SOL = 2.0	10
			DF20: GL = 8.1; GM = 8.1; SOL = 7.9	DF20: GL = 1.8; GM = 1.2; SOL = 2.3	10
Is the angle between vectors within PCA biplots changing between muscles and ankle angles?	Yes	angles	PF20: GL= 37.0; GM = 27.7; SOL = 41.7; GL/GM = 51.5 ; GL/SOL = 50.2 ; GM/SOL = 70.5	PF20: GL= 23.5; GM = 22.1; SOL = 21.0; GL/GM = 26.4; GL/SOL = 22.8; GM/SOL = 17.0	12	Main effect of Muscle (F = 22.28; p < 0.001), but neither a significant main effect of Condition (F = 0.47; p = 0.62) nor a significant interaction (F = 1.30; p = 0.23).	Figure 5	degrees		linear mixed effects model to compare these angles with Muscle (GL, GM, SOL, GL-GM, GL-SOL, GM-SOL) and Condition (PF20°, PF0°, DF20°) as fixed effects and Participant as a random effect
			PF0: GL= 27.8; GM = 19.4; SOL = 63.8; GL/GM = 57.4; GL/SOL = 64.9 ; GM/SOL = 65.1	PF0: GL= 17.3; GM = 17.5; SOL = 32.3; GL/GM = 17.4; GL/SOL = 20.0; GM/SOL = 14.1	12
			DF20: GL= 34.3 ; GM = 24.0; SOL = 47.8; GL/GM = 52.2; GL/SOL = 65.1; GM/SOL = 70.5	DF20: GL= 26.5; GM = 15.3; SOL = 22.9; GL/GM = 17.3; GL/SOL = 14.1; GM/SOL = 17.0	12
Is the level of correlation between the discharge rates of pairs of motor units changing between muscles and ankle angles?	Yes	level of correlation	PF20: GL= 0.50; GM = 0.37; SOL = 0.51; GL/GM = 0.16 ; GL/SOL = 0.27 ; GM/SOL = 0.33	PF20: GL= 0.15; GM = 0.16; SOL = 0.16; GL/GM = 0.15; GL/SOL = 0.17; GM/SOL = 0.12	10	The coefficients of correlation were significantly different between Conditions (F = 43.65, p < 0.001) and Muscles (F = 141.46, p < 0.001) with a significant interaction (F = 15.14, p < 0.001).	Figure 6			linear mixed effects model to compare these angles with Muscle (GL, GM, SOL, GL-GM, GL-SOL, GM-SOL) and Condition (PF20°, PF0°, DF20°) as fixed effects and Participant as a random effect
			PF0: GL= 0.62; GM = 0.54; SOL = 0.50; GL/GM = 0.18; GL/SOL = 0.43 ; GM/SOL = 0.44	PF0: GL= 0.09; GM = 0.15; SOL = 0.16; GL/GM = 0.15; GL/SOL = 0.11; GM/SOL = 0.15	10
			DF20: GL= 0.66 ; GM = 0.53; SOL = 0.52; GL/GM = 0.08; GL/SOL = 0.27; GM/SOL = 0.30	DF20: GL= 0.16; GM = 0.14; SOL = 0.12; GL/GM = 0.16; GL/SOL = 0.26; GM/SOL = 0.10	10
